# Supplementary material for: Identification and characterization of novel bat coronaviruses in Spain
Source: PLoS Pathog. 2025 Aug 4;21(8):e1013371. doi: 10.1371/journal.ppat.1013371 (PMC12349707; doi:10.1371/journal.ppat.1013371)
Supplement: S2 Table — (XLSX) [file ppat.1013371.s002.xlsx]

## Sheet: S2 Table
S2 Table. Illumina reads and number of viral contigs obtained.
Pool	Host	Raw reads	Clean reads (quality-filtered)	Number of contigs (SPAdes)	Number of contigs (MEGAHIT)	Total number of contigs	Viral contigs (Virsorter2)	Coronavirus contigs	HighQ or complete RNA virus sequences	HighQ or complete coronavirus sequences
P7	Pipistrellus pipistrellus	4901982	2041314	24644	2782	25552	239	25	16	-
P8	Barbastella barbastella	11428674	4894294	26838	4868	28653	596	0	3	-
P9	Myotis mistacinus	9970455	4767379	52868	9527	56524	3281	0	8	-
P10	Myotis emarginatus	13055857	6157343	28691	4429	30310	1098	4	2	-
P11	Myotis daubentonii	12024354	6547510	53196	8150	56004	1348	52	18	1
P13	Myotis capaccinii	4515169	1930448	13366	1987	14415	198	8	42	1
P14	Eptesicus serotinus	13721823	5532877	15654	2628	16478	24	0	2	-
P17	Tadarida teniotis	4884532	1802854	32664	2496	33480	50	0	5	-
P19	Pipistrellus kuhlii	37199400	24342374	194528	42558	226685	145	1	12	1*
P20	Pipistrellus kuhlii	31635546	20686416	47159	2510	48361	63	1	8
P21	Nyctalus leisleri	23037050	11585196	46983	8405	52450	188	0	20	-
P22	Myotis myotis	38425612	23252670	64386	4765	67123	92	0	12	-
P23	Rhinolopus hipposideros	41704740	27740948	46240	2947	47582	70	2	8	1
P24	Rhinolopus ferromequinum	18011762	11464718	24854	1261	25367	19	2	3	-
P25	Rhinolopus euryale	39821828	21536432	12491	1565	13435	49	10	13	-
P26	Plecotus austriacus	32389594	20208432	10076	1292	10856	30	0	3	-
P27	Plecotus auritus	46629364	27463642	22329	1067	23044	42	0	6	-
P28	Pipistrellus pygmaeus	38261688	27042924	50130	5002	52882	400	16	70	-
P29	Myotis escalerai	48111568	32494648	122806	6685	126334	248	28	30	1
P30	Myotis cripticus	40674002	26774916	61117	4043	63268	144	0	20	-
P31	Myotis blythii	44525530	28429648	32677	3401	34104	125	1	27	-
P32	Myotis bechsteinii	23677100	14871768	42301	1569	43196	27	0	3	-
P33	Miniopterus schreibersii	44434824	26925718	24592	3571	26995	134	2	31	2
P34	Miniopterus schreibersii	42578608	21897284	40968	2807	42693	77	12	18	1
P35	Eptesicus isabellinus	44727342	28803604	10796	1670	11895	119	0	32	-
P36	Pipistrellus pipistrellus	37528146	25362758	11128	1593	12080	140	0	18	-
										*Two identical sequences were identified in pools P19 and P20
