# Supplementary material for: Identification and characterization of novel bat coronaviruses in Spain
Source: PLoS Pathog. 2025 Aug 4;21(8):e1013371. doi: 10.1371/journal.ppat.1013371 (PMC12349707; doi:10.1371/journal.ppat.1013371)
Supplement: S3 Table — (XLSX) [file ppat.1013371.s003.xlsx]

## Sheet: S3 Table
S3 Table. Quality and identity of the viral genomes.
Detected coronavirus	Abbreviated names	Bowtie2			BLASTn (entire sequence)				BLASTp (spike protein)
		Read pairs remapped to contig	Mean Coverage	Coverage standard deviation	Closest relative accession	Closest relative	Query coverage (%)	Percent identity (%)	Closest relative accession	Closest relative	Query coverage (%)	Percent identity (%)
Sarbecovirus sp. isolate RhBetaCoV_Murcia2022	RhBetaCoV-Murcia2022	15406	72.51	25.85	OP776338.1	Sarbecovirus sp. isolate RhGB02	99	91.13	QVN46569.1	Bat SARS-like coronavirus Khosta-2	98	93.06
Alphacoronavirus sp. isolate McAlphaCoV_Yeseras	McAlphaCoV-Yeseras	9245	42.24	15.48	OM030318.1	Jingmen Myotis ricketti alphacoronavirus 1	75	81.06	WCC63171.1	Bat Coronavirus EsJX20	98	77.10
Alphacoronavirus sp. isolate MeAlphaCoV_Sima	MeAlphaCoV-Sima	26216	123.53	35.21	MN482243.1	Bat coronavirus isolate BtCoV/21164-6/M.dau/DK/2015	91	83.62	USF97421.1	Bat coronavirus [isolate BatCoV/M.myotis/Switzerland/2019]	98	80.09
Alphacoronavirus sp. isolate MsAlphaCoV_Gordo	MsAlphaCoV-Gordo	16521	86.4	64.99	KJ473798.1	BtMf-AlphaCoV/HuB2013	53	78.13	ABO88150.1	Bat coronavirus Fujian/773/2005	97	92.18
Alphacoronavirus sp. isolate MsAlphaCoV_Murcia2022	MsAlphaCoV-Murcia2022	47005	223.73	61.06	MW450843.1	Alphacoronavirus sp. isolate ATG20-YN-CHN-2020	99	96.18	UUW33738.1	Alphacoronavirus sp. [isolate ATG20-YN-CHN-2020]	99	97.39
Alphacoronavirus sp. isolate PkAlphaCoV_Valencia2022	PkAlphaCoV-Valencia2022	12648	61.55	25.12	MH938450.1	Alphacoronavirus Bat-CoV/P.kuhlii/Italy/206679-3/2010	99	96.06	AZF86130.1	Alphacoronavirus Bat-CoV/P.kuhlii/Italy/206679-3/2010	99	98.14
Bat coronavirus isolate BtCoV/13585-58/M.dau/DK/2014 isolate MdAlphaCoV-Spain2022	MdAlphaCoV-Spain2022	3687	17.17	18.5	MN535731.1	Bat coronavirus isolate BtCoV/13585-35/M.dau/DK/2014	98	96.96	WDQ26983.1	Pedacovirus sp. MdGB02	100	92.75
Bat coronavirus HKU7 isolate MsAlphaCoV-Spain2022	MsAlphaCoV-Spain2022	266	12.44	7.35	DQ249226.1	Bat coronavirus HKU7 isolate	80	96.55	---	---	---	---
