# Supplementary material for: Identification and characterization of novel bat coronaviruses in Spain
Source: PLoS Pathog. 2025 Aug 4;21(8):e1013371. doi: 10.1371/journal.ppat.1013371 (PMC12349707; doi:10.1371/journal.ppat.1013371)
Supplement: S4 Table — (XLSX) [file ppat.1013371.s004.xlsx]

## Sheet: S4 Table
S4 Table. Primers used for PCR amplification of missing regions in one partial genome.
Virus	Abbreviated names	Primer	Sequence (5`→ 3`)	Sense	Amplicon length (bp)	Tm (ºC)
Bat coronavirus isolate BtCoV/13585-58/M.dau/DK/2014 isolate MdAlphaCoV-Spain2022	MdAlphaCoV-Spain2022	F_P11_1226	GCCATATCTGCGACATAGACGG	+	997	61.8
		R_P11_2244	GGTAACACAACACTTCTCACC	-
		F_P11_2068	CGTAGTGCAGAAGATCTTAAACC	+	1088	61.9
		R_P11_3156	GGTCTCCAACAATTTGTCCC	-
		F_P11_4156	GATCTTGTCACCGTTCCACATG	+	1542	64.3
		R_P11_5698	CAGGTGTTGCAACTGTGCGTG	-
		F_P11_5775	GAGGCATGTGTTACGCGTGTC	+	2014	63.7
		R_P11_7671	CCTAGATTCATCAGACAACGCC	-
		F_P11_7684	CGTACTACAAAAGTCAAAGGAC	+	2206	60.0
		R_P11_9889	CACTAAGCCACCATCTGCATC	-
		F_P11_9775	GGCTATGAAGATCAGCCAACT	+	1629	63.0
		R_P11_11402	GCCATGCGGTCGAGCTTAC	-
		F_P11_11833	CGTGCTATGAAAGCTGAGGG	+	1269	63.7
		R_P11_13100	GCATCACAGAAGGCCACAC	-
		F_P11_15057	GACATCGTCAAAACAGACCC	+	1611	60.0
		R_P11_16668	GTACAATTTCTGCAGGACATC	-
		F_P11_16607	GTGCGCTATTAAGCCAGATATC	+	1927	62.0
		R_P11_18534	GTTTACTACAAACGGCGCCAC	-
		F_P11_18401	GTTGAAGGCTATGCCATTCTTC	+	1209	62.6
		R_P11_19610	GTCAACGATGACTTCATGGACC	-
		F_P11_19350	GGTGATGTCTCTAAGTCCAC	+	3674	58.5
		R_P11_23024	CATACATAGCACAATCAATGC	-
		F_P11_22950	GTATGTTTGTAATGGTAACCCACG	+	900	62.8
		R_P11_23921	CCTTCTGTTGAGCAAGGCGTC	-
		F_P11_25467	GCTTCACCTGTCACCGGTTG	+	1748	66.2
		R_P11_27234	CTTGTGCATAGCCTGGAGCAG	-
		F_P11_9038*	CAAGTATTATACTGGTGCTGGC	+	---	---
		R_P11_21940*	GACATCGGTGAAAGTTGTTGC	-	---	---
		F_P11_20435*	CTGTAAGCATAAGGCGACAGTC	+	---	---
		*Used only for Sanger sequencing.
