# Supplementary material for: Identification and characterization of novel bat coronaviruses in Spain
Source: PLoS Pathog. 2025 Aug 4;21(8):e1013371. doi: 10.1371/journal.ppat.1013371 (PMC12349707; doi:10.1371/journal.ppat.1013371)
Supplement: S5 Table — (XLSX) [file ppat.1013371.s005.xlsx]

## Sheet: S5 Table
S5 Table. Prevalence and geographical distribution of the identified coronaviruses.
Detected coronavirus	Abbreviated names	Bat species	Collection point	Positive / Total samples (for each collection point)	Positive sample ID
Sarbecovirus sp. isolate RhBetaCoV_Murcia2022	RhBetaCoV-Murcia2022	Rhinolopus hipposideros	Cartagena, Murcia	1/1	551
			Rábade, Lugo	0/1	---
Alphacoronavirus sp. isolate McAlphaCoV_Yeseras	McAlphaCoV-Yeseras	Myotis capaccinii	Torre Pacheco, Murcia	0/1	---
			Pliego, Murcia	0.25	479
			Fortuna, Murcia	0.6	485, 490, 496
Alphacoronavirus sp. isolate MeAlphaCoV_Sima	MeAlphaCoV-Sima	Myotis escalerai /emarginatus*	Pliego, Murcia	2/3	477, 531
			Mula, Murcia	0/1	---
			Fuente Álamo, Murcia	0/1	---
			Outeiro de Rei, Lugo	0/1	---
			Begonte, Lugo	0/1	---
			Lugo	0/1	---
			San Miguel del Robledo, Salamanca	0/1	---
Alphacoronavirus sp. isolate MsAlphaCoV_Gordo	MsAlphaCoV-Gordo	Miniopterus schreibersii	Ojos Negros, Teruel	0/1	---
			Torre Pacheco, Murcia	0.222222	447, 449
Alphacoronavirus sp. isolate MsAlphaCoV_Murcia2022	MsAlphaCoV-Murcia2022	Miniopterus schreibersii	Ojos Negros, Teruel	0/1	---
			Torre Pacheco, Murcia	0.111111	443
Alphacoronavirus sp. isolate PkAlphaCoV_Valencia2022	PkAlphaCoV-Valencia2022	Pipistrellus kuhlii	San Miguel del Robledo, Salamanca	0/2	---
			Navarredonda de la Rinconada, Salamanca	0/4	---
			Fontanars, València	4/8	871, 872, 875, 876
Bat coronavirus isolate BtCoV/13585-58/M.dau/DK/2014 isolate MdAlphaCoV-Spain2022	MdAlphaCoV-Spain2022	Myotis daubentonii	Navarredonda de la Rinconada, Salamanca	0/2	---
			Rábade, Lugo	2/9	758, 764
Bat coronavirus HKU7 isolate MsAlphaCoV-Spain2022	MsAlphaCoV-Spain2022	Miniopterus schreibersii	Pliego, Murcia	0/1	---
			Torre Pacheco, Murcia	1/9	454
		*Species identification by cytochrome B sequencing was Myotis escalerai for all sample IDs except 531, which was found to be from M. emarginatus.
