# Supplementary material for: Identification and characterization of novel bat coronaviruses in Spain
Source: PLoS Pathog. 2025 Aug 4;21(8):e1013371. doi: 10.1371/journal.ppat.1013371 (PMC12349707; doi:10.1371/journal.ppat.1013371)
Supplement: S6 Table — (XLSX) [file ppat.1013371.s006.xlsx]

## Sheet: S6 Table
S6 Table. Primers used to detect the identified coronaviruses by PCR.
Virus	Abbreviated names	Primer	Sequence (5`→ 3`)	Sense	Target gene	Amplicon length (bp)	Tm (ºC)
Sarbecovirus sp. isolate RhBetaCoV_Murcia2022	RhBetaCoV-Murcia2022	BetaCoV_Sarbeco_F	TCCACTCAACATTTCCACCA	⁺	Spike	692	56.2
		BetaCoV_Sarbeco_R*	TTTGATGCACATGGTCACCT	⁻
Alphacoronavirus sp. isolate McAlphaCoV_Yeseras	McAlphaCoV-Yeseras	AlphaCoV_Yeseras_F	ACATCCTTCGGACCTTTGTG	⁺	Spike	804	56.4
		AlphaCoV_Yeseras_R*	CGTGCCAATAACAACAGACG	⁻
Alphacoronavirus sp. isolate MeAlphaCoV_Sima	MeAlphaCoV-Sima	AlphaCoV_Sima_F	GGTTGACGGTTTTTGCTGAT	⁺	Spike	676	56.1
		AlphaCoV_Sima_R*	TTAACGGATGGAGGAAGCAC	⁻
Alphacoronavirus sp. isolate MsAlphaCoV_Gordo	MsAlphaCoV-Gordo	AlphaCoV_Gordo_F	CAATGGTGCGTATGTTCCTG	⁺	Spike	492	55.8
		AlphaCoV_Gordo_R*	ATGGGCCAAAGACAACTGAC	⁻
Alphacoronavirus sp. isolate MsAlphaCoV_Murcia2022	MsAlphaCoV-Murcia2022	AlphaCoV_Murcia_F	CAATGGTGCGTATGTTCCTG	⁺	Spike	539	57.7
		AlphaCoV_Murcia_R*	ATGGGCCAAAGACAACTGAC	⁻
Alphacoronavirus sp. isolate PkAlphaCoV_Valencia2022	PkAlphaCoV-Valencia2022	AlphaCoV_Valencia_F	ACATCCTTCGGACCTTTGTG	⁺	Spike	505	59.1
		AlphaCoV_Valencia_R*	CGTGCCAATAACAACAGACG	⁻
Bat coronavirus isolate BtCoV/13585-58/M.dau/DK/2014 isolate MdAlphaCoV-Spain2022	MdAlphaCoV-Spain2022	AlphaCoV_Lugo_F	CACTGCAATGTTCACCGCAA	⁺	Spike	512	58.2
		AlphaCoV_Lugo_R*	ACGGCCCTTTTGTCAAAAGC	⁻
Bat coronavirus HKU7 isolate MsAlphaCoV-Spain2022	MsAlphaCoV-Spain2022	AlphaCoV_Murcia_Partial_F	GCGTGTCTTATGGGTTGGGA	⁺	Spike	502	58.9
		AlphaCoV_Murcia_Partial_R*	TGTCAGCGACGTAACCCAAA	⁻
*Used for reverse transcription with the exception of Myotis capaccinii Yeserasvirus, for which the following primer was used: TCGGGTTCAATCCAACATTT (5`→ 3`).
