# Supplementary material for: Identification and characterization of novel bat coronaviruses in Spain
Source: PLoS Pathog. 2025 Aug 4;21(8):e1013371. doi: 10.1371/journal.ppat.1013371 (PMC12349707; doi:10.1371/journal.ppat.1013371)
Supplement: S7 Table — (XLSX) [file ppat.1013371.s007.xlsx]

## Sheet: S7 Table
S7 Table. Cytochrome B bat species identification for coronavirus-positive individual samples.
Detected coronavirus	Abbreviated names	Positive sample ID	BLASTn
			Closest relative accession	Species closest relative	Query coverage (%)	Percent identity (%)
Sarbecovirus sp. isolate RhBetaCoV_Murcia2022	RhBetaCoV-Murcia2022	551	KC978491.1	Rhinolophus hipposideros	95	96.03
Alphacoronavirus sp. isolate McAlphaCoV_Yeseras	McAlphaCoV-Yeseras	479	KF312504.1	Myotis capaccinii	99	98.64
		485			94	90.85
		490			99	99.28
		496			98	100.00
Alphacoronavirus sp. isolate MeAlphaCoV_Sima	MeAlphaCoV-Sima	477	JF412390.1	Myotis escalerai	100	99.30
		531	MW856097.1	Myotis emarginatus*	98	86.79
Alphacoronavirus sp. isolate MsAlphaCoV_Gordo	MsAlphaCoV-Gordo	447	AF376830.2	Miniopterus schreibersii	98	98.44
		449			99	98.01
Alphacoronavirus sp. isolate MsAlphaCoV_Murcia2022	MsAlphaCoV-Murcia2022	443	---	---	---	---
Alphacoronavirus sp. isolate PkAlphaCoV_Valencia2022	PkAlphaCoV-Valencia2022	871	KP455368.1	Pipistrellus kuhlii	100	97.52
		872
		875	OQ885407.1		100	94.74
		876
Bat coronavirus isolate BtCoV/13585-58/M.dau/DK/2014 isolate MdAlphaCoV-Spain2022	MdAlphaCoV-Spain2022	758	EU153108.1	Myotis daubentoni	99	97.97
		764
Bat coronavirus HKU7 isolate MsAlphaCoV-Spain2022	MsAlphaCoV-Spain2022	454	---	---	---	---
				*Previousy identified as Myotis escalerai by visualization of morphological traits
