# Supplementary material for: Identification and characterization of novel bat coronaviruses in Spain
Source: PLoS Pathog. 2025 Aug 4;21(8):e1013371. doi: 10.1371/journal.ppat.1013371 (PMC12349707; doi:10.1371/journal.ppat.1013371)
Supplement: S8 Table — (XLSX) [file ppat.1013371.s008.xlsx]

## Sheet: S8 Table
S8 Table. Primers and probes used in qPCR for the detection of coronaviruses growth in cells.
Viruses to detect	Abbreviated names	Primer (F/R)	Sequence (5`→ 3`)	Amplicon length (bp)	Tm (ºC)
Sarbecovirus sp. isolate RhBetaCoV_Murcia2022	RhBetaCoV-Murcia2022	BetaCoV_Sarbeco_F	AGAGCACTTTCGGGTGTTTC	135	57.2
		BetaCoV_Sarbeco_R*	AGGGTCAGGCAAAATCTGTG
		BetaCoV_Sarbeco_P	AAACTCCTGCTATAAAGGACTTTGGTGGGT
Alphacoronavirus sp. isolate McAlphaCoV_Yeseras	McAlphaCoV-Yeseras	AlphaCoV_Yeseras_F	ATTGGCGGTATGACTCTTGG	100	56.6
		AlphaCoV_Yeseras_R*	CGTCAGTTTGAAGTGCAACG
		AlphaCoV_Yeseras_P	TCAGTTATGCCGTCCAAGCTAGGCT
Alphacoronavirus sp. isolate MeAlphaCoV_Sima	MeAlphaCoV-Sima	AlphaCoV_Sima_F	AACCACACCCTTGCTGAATC	138	57.4
		AlphaCoV_Sima_R*	AACACCGCCAAGTGCTTTAG
Alphacoronavirus sp. isolate MsAlphaCoV_Gordo	MsAlphaCoV-Gordo	AlphaCoV_Gordo_F	ATGCCCCGTAAGTTGAACAC	109	55.8
		AlphaCoV_Gordo_R*	CAGGAACATACGCACCATTG
*Used for reverse transcription
