# Supplementary material for: Identification and characterization of novel bat coronaviruses in Spain
Source: PLoS Pathog. 2025 Aug 4;21(8):e1013371. doi: 10.1371/journal.ppat.1013371 (PMC12349707; doi:10.1371/journal.ppat.1013371)
Supplement: S9 Table — (XLSX) [file ppat.1013371.s009.xlsx]

## Sheet: S9 Table
S9 Table. Primers used for PCR amplification of bat and human sequences for HiFi cloning.
Gene to clone	Primer	Sequence (5`→ 3`)	Tm (ºC)
APN Homo sapiens	hAPN_F	ttaaacttaagcttgccaccATGGCCAAGGGCTTC	72
	hAPN_R*	tcgtcgtcatccttgtaatcTTTGCTGTTTTCTGTG
DPP4 Homo sapiens	hDPP4_F	ttaaacttaagcttgccaccATGAAGACACCGTGG	70.1
	hDPP4_R*	tcgtcgtcatccttgtaatcAGGTAAAGAGAAAC
TMPRSS2 Homo sapiens	hTMPRSS2_F	ttaaacttaagcttgccaccATGGCTTTGAACTCAGGG	72
	hTMPRSS2_R*	tcgtcgtcatccttgtaatcGCCGTCTGCCCTCATTTG
batACE2 Miniopterus schreibersii	batACE2_Miniop_F	ttaaacttaagcttgccaccATGTCAGGCTATTCCTGGC	71.6
	batACE2_Miniop_R*	tcgtcgtcatccttgtaatcAAATGAAGTCTGAACATC
batAPN Myotis escalerai	batAPN_Myotis_F	ttaaacttaagcttgccaccATGGCCAAGGGCTTCTACATTTC	72
	batAPN_Myotis_R*	tcgtcgtcatccttgtaatcKTTGCTSTKGTCTTKGAACC
batAPN Miniopterus schreibersii	batAPN_Miniop_F	ttaaacttaagcttgccaccATGGCCAAGGGCTTCTAC	72
	batAPN_Miniop_R*	tcgtcgtcatccttgtaatcGCTGTTTTGGATGAACC
batTMPRSS2 Miniopterus schreibersii	batTMPRSS2_Miniop_F	ttaaacttaagcttgccaccATGGCGTTAAACTCAGGATTAC	72
	batTMPRSS2_Miniop_R*	tcgtcgtcatccttgtaatcGCTGTTTGCCTTCATCTG
batTMPRSS2 Myotis escalerai	batTMPRSS2_Myotis_F	ttaaacttaagcttgccaccATGGATTTAAACTCAGGGCTG	72
	batTMPRSS2_Myotis_R*	tcgtcgtcatccttgtaatcGCTGTTKGCCTTCATTTG
*Used for reverse transcription.
